# Supplementary material for: Exploring the Effects of Human Bone Marrow-Derived Mononuclear Cells on Angiogenesis In Vitro
Source: Int J Mol Sci. 2023 Sep 7;24(18):13822. doi: 10.3390/ijms241813822 (PMC10531254; doi:10.3390/ijms241813822)
Supplement: Supplementary file 1 [file ijms-24-13822-s001.zip]

Archive with 1 entries (1 files):
- ijms-2576685-supplementary.pdf
